# Supplementary material for: Engineering Nannochloropsis oceanica for the production of diterpenoid compounds
Source: mLife. 2023 Dec 26;2(4):428–37. doi: 10.1002/mlf2.12097 (PMC10989085; doi:10.1002/mlf2.12097)
Supplement: Supplementary file 2 — Supporting information. [file MLF2-2-428-s002.xlsx]

## Sheet: Sheet1
Primer ID	Primer Name	Sequence	Uses	Orentation
1936	pNanno_6_DgTPS1_for	CGCCGCGCCctcGTTGCTGCTGCTGTGTCC	amplification of ▲DgTPS1 for cloning inframe of GFP in pNanno1	Forward
1937	pNanno_6_DgTPS1_rev	tgccgctcccCAATTGGTTATAAGGAATTGGGTGGACG		Reverse
1940	pNanno101/102_TP_for	gaatcgatTGGCGCGATGAAGACCGCCGC	amplification of transit peptide for three fragment cloning with ▲DgTPS1 into pNOC-ARS-destiny-NeoR	Forward
1941	pNanno101_TP_rev	GCAGCAGCGCGCGCAACACC		Reverse
1942	pNanno101_DgTPS1_for	TGCGCGCGCTGCTGCTGTGTCC	amplification of ▲DgTPS1 for three fragment cloning with transit peptide into pNOC-ARS-destiny-NeoR	Forward
1943	pNanno101_DgTPS1_rev	ctcttggatctttcGTTAGTTATAAGGAATTGGGTGGACG		Reverse
1947	pNanno103_DgTPS1_for	CctcGTTAACCAATTGatgGCTGCTGCTGTGTCCGA	amplification of ▲DgTPS1 for cloning into pNOC-ARS-destiny-NeoR	Forward
1948	pNanno103_DgTPS1_rev	ctttcGAGCTCAtcgGTTATAAGGAATTGGGTGGACG		Reverse
1951	pNanno105_DXS_rev	CACCCTAGGGCGGCCCATGTTGATCAAATGAAGACTGT	amplification of ▲CfDXS for three fragment cloning with transit peptide into pNOC-stacked-MCS-Nlux	Reverse
1952	pNanno105_DXS_for	TTGCGCGCGCTGCTCTGTACCAGGA		Forward
1953	pNanno105_TP_rev	GAGCAGCGCGCGCAACACC	amplification of transit peptide for three fragment cloning with ▲CfDXS into pNOC-stacked-MCS-Nlux	Reverse
1954	pNanno105_TP_for	acacgcaaccCTCGAATGAAGACCGCCGC		Forward
1955	pNanno_106_GGPPS_rev	tctGGTACCTCAAGCCTAGTTCTGCCTGTGAGCA	amplification of ▲CfGGPPS for three fragment cloning with transit peptide into pNOC-stacked-MCS-Nlux	Reverse
1956	pNanno_106_GGPPS_for	TTGCGCGCTCCTTCGCCGTCTCC		Forward
1957	pNanno106_TP_rev	CGAAGGAGCGCGCAACACC	amplification of transit peptide for three fragment cloning with ▲CfGGPPS into pNOC-stacked-MCS-Nlux	Reverse
1958	pNanno106_TP_for	CCGGGGCCCTCTAGAAGCATGAAGACCGCCGCTCT		Forward
1959	pNanno_107_GGPPS_rev	tctGGTACCTCAAGCGCTGTTCTGCCTGTGAGCAAT	amplification of ▲CfGGPPS for cloning into pNOC-stacked-MCS-Nlux	Reverse
1960	pNanno_107_GGPPS_for	GGGCCCTCTAGAAGCTCCTTCGCCGTCTCC		Forward
254	pNanno_108_CPCR_rev	GCAAGGAGAAGTTCGTCGCCC	Colony PCR	Reverse
255	pNanno_108_CPCR_for	CACTCTTTACTCGCTCACACC	Colony PCR	Forward
256	pNanno_6/112_CPCR_for	TTCTCTCGACTCACTCACTCC	Colony PCR	Forward
257	pNanno_6_CPCR_rev	GTGCCCATCCTGGTCGAGCTG	Colony PCR	Reverse
258	pNanno_112_CPCR_rev	GGGATTGATGTTTGTCGTTCT	Colony PCR	Reverse
CfDXS_for	CfDXS_for	CAAAATCCTTCCCTTCCCAAC	qRT-PCR	Forward
CfDXS_rev	CfDXS_rev	ATGATGGACAGAGCTGGAC		Reverse
CfGGPPS_for	CfGGPPS_for	TGCAATGCAAATCCACCAC	qRT-PCR	Forward
CfGGPPS_rev	CfGGPPS_rev	AAGCCCACCAATCACAAAG		Reverse
NoACTIN_for	NoACTIN_for	GCCGTTATTGGATGGATATG	qRT-PCR	Forward
NoACTIN_rev	NoACTIN_rev	AACAACTCTCCTTCACA		Reverse
